# Supplementary material for: Long Term Pharmacological Perturbation of Autophagy in Mice: Are HCQ Injections a Relevant Choice?
Source: Biomedicines. 2020 Mar 1;8(3):47. doi: 10.3390/biomedicines8030047 (PMC7148514; doi:10.3390/biomedicines8030047)
Supplement: Supplementary file 1 [file biomedicines-08-00047-s001.xlsx]

## Sheet: Table S1
	Table S1. Effects of HCQ treatment on body weight in juvenile mice from PND3 to PND25.
	Test	Variable		Control				15 mg/kg				30 mg/kg				50 mg/kg				70 mg/kg					ANOVA
				mean	±	sd		mean	±	sd		mean	±	sd		mean	±	sd		mean	±	sd			F	p
																									F(4,275)
	Body weight (g)	PND3		2.09	±	0.33		2.07	±	0.39		2.06	±	0.40		2.06	±	0.39		2.09	±	0.36			0.127	ns
		PND4		2.57	±	0.36		2.58	±	0.46		2.55	±	0.45		2.57	±	0.47		2.60	±	0.41			0.097	ns
		PND5		3.06	±	0.42		3.09	±	0.51		3.04	±	0.50		3.06	±	0.53		3.11	±	0.47			0.149	ns
		PND6		3.59	±	0.43		3.58	±	0.54		3.57	±	0.53		3.58	±	0.54		3.64	±	0.49			0.185	ns
		PND7		4.09	±	0.46		4.06	±	0.56		4.03	±	0.54		4.04	±	0.56		4.10	±	0.52			0.157	ns
																									F(4,273)
		PND8		4.55	±	0.48		4.55	±	0.58		4.52	±	0.57		4.51	±	0.58		4.59	±	0.50			0.161	ns
																									F(4,272)
		PND9		5.04	±	0.51		5.03	±	0.62		4.98	±	0.60		4.99	±	0.57		5.04	±	0.55			0.15	ns
		PND10		5.52	±	0.54		5.48	±	0.62		5.43	±	0.58		5.43	±	0.59		5.49	±	0.59			0.262	ns
		PND11		5.95	±	0.60		5.94	±	0.67		5.86	±	0.64		5.88	±	0.63		5.95	±	0.59			0.282	ns
																									F(4,204)
		PND12		6.36	±	0.72		6.37	±	0.79		6.20	±	0.73		6.26	±	0.74		6.36	±	0.76			0.422	ns
		PND13		6.82	±	0.74		6.78	±	0.82		6.62	±	0.72		6.68	±	0.79		6.75	±	0.81			0.432	ns
		PND14		7.10	±	0.83		7.09	±	0.85		6.88	±	0.77		6.99	±	0.81		7.09	±	0.90			0.537	ns
		PND15		7.35	±	0.84		7.40	±	0.87		7.12	±	0.75		7.21	±	0.79		7.29	±	0.89			0.741	ns
		PND16		7.54	±	0.89		7.60	±	0.89		7.31	±	0.80		7.40	±	0.84		7.51	±	0.93			0.707	ns
		PND17		7.68	±	0.89		7.69	±	0.88		7.45	±	0.76		7.55	±	0.83		7.69	±	0.96			0.661	ns
		PND18		7.81	±	0.92		7.84	±	0.86		7.61	±	0.68		7.67	±	0.82		7.81	±	0.85			0.625	ns
		PND19		8.17	±	0.90		8.16	±	0.90		7.97	±	0.79		8.00	±	0.82		7.99	±	0.86			0.546	ns
		PND20		8.71	±	0.87		8.70	±	0.97		8.47	±	0.89		8.65	±	0.92		8.65	±	0.92			0.455	ns
		PND21		9.31	±	1.02		9.25	±	1.12		9.02	±	1.01		9.29	±	1.06		9.23	±	1.05			0.497	ns
		PND22		10.03	±	1.01		9.87	±	1.18		9.61	±	1.07		9.81	±	1.16		9.71	±	1.18			0.824	ns
		PND23		10.87	±	1.08		10.73	±	1.24		10.47	±	1.18		10.76	±	1.24		10.61	±	1.24			0.824	ns
		PND24		11.64	±	1.21		11.49	±	1.33		11.20	±	1.26		11.54	±	1.38		11.45	±	1.33			0.684	ns
																									F(4,203)
		PND25		12.52	±	1.23		12.38	±	1.48		12.08	±	1.29		12.37	±	1.50		12.32	±	1.42			0.55	ns
	Results are expressed as mean ± sd of n = 28 to 20 mice/sex/group according to mortality and endpoint sacrifice.
	Dunnett’s test was used for multiple comparisons.
	ns, no significant.
	PND : Post Natal Day.

## Sheet: Table S2
	Table S2. Effects of HCQ treatment on neurobehavioral development in juvenile mice from PND5 to PND25.
	Test	Variable		Control		15 mg/kg		30 mg/kg		50 mg/kg		70 mg/kg			Statistical sig.
	Righting reflex (PND5)	Time (s)		30 (6-85)		31.5 (7.5-98.5)		49 (6-100)		58 (6-123)		58 (15-131)			ns
		Successful pups (%)		77		72		66		66		68			ns
	Grasping reflex (PND6)	Angle (°)		90 (80-100)		85 (80-95)		90 (80-100)		90 (75-100)		87.5 (80-102.5)			ns
		Successful pups (%)		63		41		64		52		50			ns
	Cliff avoidance (PND7)	Time (s)		2 (2-3)		2 (1-3)		2 (1-3)		2 (1-2)		2 (1-3)			ns
		Successful pups (%)		100		96		96		96		98			ns
	Negative geotaxis (PND8)	Time (s)		91 (30-124)		75 (21.5-102.5)		82 (41-124)		71.5 (17.5-94)		47 (15.5-89)			ns
		Successful pups (%)		79		78		79		79		95			ns
	Forelimb grip strengtht (PND10)	Time (s)		4.50 (3-8)		4 (3-6.5)		4 (3-8)		4 (3-8)		4 (2-6.5)			ns
	Hearing pups (%)	PND12		41		54		41		43		45			ns
		PND13		76		83		76		91		79			ns
	Eye opening pups (%)	PND15		17		31		22		27		30			ns
		PND16		88		85		83		89		87			ns
	Water escape pole climbing (PND23)	Time (s)		57 (31-89)		68 (32-107)		55 (31-93)		62 (36-119)		68 (31-92)			ns
		Successful pups (%)		48		51		43		50		48			ns
	Open field (PND25)	Total number of crossed squares		64 ± 3		64 ± 3		54 ± 3		62 ± 4		63 ± 3			ns
		total number of rearings		19 ± 2		19 ± 2		17 ± 1		18 ± 2		20 ± 2			ns
	Times and angles are reported as median and quartiles (in brackets) whereas open-field are expressed as mean ± sd.
	Times and angles were analysed by Kruskal-Wallis test. Mann-Whitney was used for multiple comparisons.
	Successful was analysed by Pearson khi-square test.
	Open Field datas were analysed by One-way Anova. Dunnett’s test was used for multiple comparisons.
	ns, no significant
	PND : Post Natal Day.
	Statistical sig, signification of statistical test used.

## Sheet: Table S3
	Table S3. Effects of HCQ treatment on body weight in juvenile mice become adults from PND25 to PND136.
	Test	Variable		Control							15 mg/kg							30 mg/kg							50 mg/kg							70 mg/kg								ANOVA
				males			females				males			females				males			females				males			females				males			females					Treatment			Gender			Treatment*gender
				mean	±	sd	mean	±	sd		mean	±	sd	mean	±	sd		mean	±	sd	mean	±	sd		mean	±	sd	mean	±	sd		mean	±	sd	mean	±	sd			F	p		F	p		F	p
																																								F (4, 175)			F (1, 175)			F (4, 175)
	Body weight (g)	PND26		13.84	±	1.41	12.87	±	1.17	0	13.71	±	1.30	12.63	±	1.39	0	13.40	±	1.22	12.38	±	1.01	0	14.14	±	1.60	12.34	±	1.07	0	13.61	±	1.66	12.45	±	1.13			0.694	ns		37.548	< 0.001		0.603	ns
																																								F (4, 135)			F (1, 135)			F (4, 135)
		PND28		15.81	±	1.70	14.32	±	1.02	0	15.60	±	1.63	14.07	±	1.28	0	15.29	±	1.38	13.71	±	1.15	0	16.35	±	1.70	13.55	±	0.99	0	15.40	±	2.27	13.97	±	1.29			0.616	ns		49.454	< 0.001		1.070	ns
		PND30		17.80	±	1.66	15.74	±	1.18	0	17.33	±	1.69	15.22	±	1.46	0	17.08	±	1.31	15.05	±	1.15	0	18.16	±	1.84	15.06	±	1.22	0	16.75	±	2.66	15.05	±	1.22			1.463	ns		66.716	< 0.001		0.771	ns
		PND35		21.16	±	1.48	18.07	±	1.09	0	20.99	±	1.67	17.86	±	0.86	0	20.56	±	1.20	17.84	±	0.87	0	21.39	±	1.66	17.95	±	1.03	0	20.12	±	2.94	18.18	±	0.65			0.705	ns		132.259	< 0.001		1.066	ns
		PND40		22.80	±	1.42	18.62	±	1.17	0	22.49	±	1.80	18.52	±	0.90	0	22.04	±	0.90	18.43	±	0.68	0	23.01	±	1.21	18.54	±	0.85	0	21.85	±	2.82	18.91	±	0.82			0.721	ns		265.471	< 0.001		1.264	ns
		PND42		23.27	±	1.44	18.76	±	1.15	0	23.01	±	1.92	18.92	±	1.06	0	22.37	±	1.08	18.73	±	0.73	0	23.69	±	1.33	18.49	±	0.95	0	22.39	±	2.68	18.93	±	1.01			0.740	ns		293.903	< 0.001		1.639	ns
																																								F (4, 134)			F (1, 134)			F (4, 134)
		PND45		24.29	±	1.43	18.97	±	1.18	0	23.71	±	1.94	19.19	±	0.71	0	23.09	±	1.25	18.84	±	0.90	0	24.46	±	1.29	18.81	±	0.76	0	23.82	±	2.02	19.25	±	0.96			1.209	ns		471.272	< 0.001		1.407	ns
		PND49		25.23	±	1.45	19.50	±	1.21	0	24.70	±	2.06	19.55	±	0.73	0	24.25	±	1.12	19.26	±	1.12	0	25.51	±	1.34	19.36	±	0.91	0	24.90	±	1.90	19.79	±	1.08			1.119	ns		551.902	< 0.001		0.914	ns
		PND50		25.27	±	1.35	19.51	±	1.14	0	24.73	±	2.24	19.52	±	1.01	0	24.37	±	1.03	19.39	±	1.00	0	25.65	±	1.41	19.39	±	0.87	0	25.03	±	2.01	19.57	±	1.21			0.867	ns		536.500	< 0.001		0.872	ns
		PND55		26.13	±	1.35	20.27	±	1.30	0	25.55	±	2.28	20.22	±	0.85	0	25.17	±	1.01	19.91	±	1.18	0	26.69	±	1.36	19.95	±	0.76	0	25.72	±	1.76	20.64	±	2.44			1.116	ns		456.644	< 0.001		1.308	ns
		PND60		26.84	±	1.47	20.48	±	1.33	0	26.31	±	2.14	20.58	±	0.81	0	25.79	±	1.22	20.35	±	1.11	0	27.20	±	1.35	20.10	±	0.98	0	26.30	±	1.77	21.35	±	3.05			0.810	ns		431.211	< 0.001		1.709	ns
																																								F (4, 133)			F (1, 133)			F (4, 133)
		PND67		27.15	±	1.21	20.94	±	1.17	0	26.52	±	2.15	20.96	±	1.01	0	26.10	±	0.94	20.70	±	1.30	0	27.54	±	1.37	20.68	±	1.05	0	26.73	±	1.75	20.92	±	1.10			1.161	ns		653.746	< 0.001		1.267	ns
		PND74		27.68	±	1.21	21.19	±	1.17	0	27.39	±	2.34	21.67	±	1.57	0	26.83	±	1.17	21.26	±	1.54	0	28.01	±	1.57	21.06	±	0.99	0	27.27	±	1.84	21.19	±	1.23			0.537	ns		561.725	< 0.001		0.947	ns
																																								F (4, 70)			F (1, 70)			F (4, 70)
		PND81		28.77	±	0.98	22.39	±	1.74	0	29.45	±	0.89	22.03	±	1.38	0	27.55	±	1.05	21.53	±	1.59	0	29.29	±	1.37	22.01	±	1.24	0	28.69	±	2.05	21.97	±	1.09			1.885	ns		449.533	< 0.001		0.700	ns
		PND88		29.16	±	0.91	22.80	±	1.81	0	30.14	±	1.12	22.60	±	1.55	0	28.04	±	1.11	21.76	±	1.62	0	29.56	±	1.42	22.09	±	2.04	0	29.23	±	2.03	22.94	±	1.61			1.951	ns		355.474	< 0.001		0.677	ns
		PND95		29.93	±	1.05	22.86	±	2.05	0	30.71	±	1.00	23.49	±	1.72	0	27.90	±	1.93	22.00	±	1.47	0	30.36	±	1.58	22.80	±	1.64	0	29.99	±	2.11	22.93	±	1.29			3.668	< 0.05		339.381	< 0.001		0.554	ns
		PND102		30.57	±	0.97	24.10	±	2.09	0	31.24	±	1.16	23.66	±	1.48	0	29.15	±	1.20	22.83	±	1.69	0	31.00	±	1.34	23.19	±	1.81	0	30.33	±	1.98	23.14	±	1.18			2.233	ns		398.708	< 0.001		0.700	ns
		PND109		31.36	±	0.76	24.43	±	2.25	0	31.78	±	1.17	24.64	±	2.10	0	29.75	±	1.12	23.89	±	1.66	0	31.56	±	1.24	23.77	±	1.08	0	30.94	±	1.92	23.74	±	1.53			1.769	ns		373.160	< 0.001		0.756	ns
		PND116		31.89	±	0.82	25.30	±	2.22	0	32.58	±	1.40	24.99	±	2.19	0	29.95	±	1.23	24.40	±	1.62	0	31.83	±	1.74	24.13	±	1.70	0	31.43	±	2.18	24.03	±	1.61			2.158	ns		301.770	< 0.001		1.019	ns
		PND123		32.03	±	1.20	25.80	±	2.42	0	32.86	±	1.44	24.86	±	2.46	0	30.64	±	1.19	23.90	±	1.67	0	32.31	±	1.71	24.90	±	1.92	0	31.84	±	2.23	24.31	±	1.30			2.144	ns		290.446	< 0.001		0.560	ns
		PND130		32.43	±	1.42	26.23	±	2.64	0	33.28	±	1.61	25.28	±	2.41	0	31.16	±	1.38	24.60	±	2.10	0	32.83	±	1.48	25.20	±	2.24	0	32.07	±	2.10	24.50	±	1.45			1.641	ns		256.986	< 0.001		0.595	ns
																																								F (4, 69)			F (1, 69)			F (4, 69)
		PND136		31.93	±	1.31	25.63	±	2.54	0	32.65	±	1.18	25.01	±	2.20	0	30.43	±	1.03	24.24	±	1.99	0	32.51	±	1.59	24.81	±	2.00	0	31.87	±	2.06	24.34	±	1.69			1.801	ns		275.870	< 0.001		0.634	ns
	Results are expressed as mean ± sd of n = 18 to 7 mice/sex/group according to mortality and endpoint sacrifice. Dunnett’s test was used for multiple comparisons.
	ns, no significant.
	PND : Post Natal Day.

## Sheet: Table S4
	Table S4. Effects of HCQ treatment on motor activity, anxiety, muscular strenght and coordination in juvenile mice become adults at PND73.
				Group (mg HCQ/kg)																																				Anova
	Test	Variable		Control							15							30							50							70								Treatment			Gender			Treatment*gender
				males			females				males			females				males			females				males			females				males			females					F	p		F	p		F	p
																																								F (4, 64)			F (1, 64)			F (4, 64)
	Open field (PND73)	Total distance (cm)		1385.00	±	716.96	1384.00	±	357.06		1361.89	±	503.70	1682.33	±	529.04		1699.83	±	695.43	1518.00	±	454.76		1103.00	±	167.51	1739.00	±	843.71		1564.50	±	453.30	1652.00	±	561.59			1.059	ns		3.199	ns		1.207	ns
		Distance in central area (cm)		134.00	±	66.58	101.00	±	57.70		98.78	±	60.57	130.67	±	68.11		134.17	±	74.79	92.00	±	61.22		96.00	±	36.76	127.00	±	79.65		129.50	±	42.17	119.42	±	63.31			0.504	ns		0.022	ns		1.229	ns
		Distance in intermediate area (cm)		361.00	±	188.95	314.00	±	152.91		317.33	±	137.88	367.50	±	165.81		367.50	±	178.56	291.00	±	169.69		285.00	±	68.31	366.00	±	250.27		385.00	±	118.71	355.52	±	176.23			0.725	ns		0.155	ns		0.663	ns
		Distance in peripheral area (cm)		890.00	±	496.09	969.00	±	178.14		945.78	±	395.00	1184.17	±	414.13		1198.17	±	481.47	1135.00	±	249.41		722.00	±	113.84	1246.00	±	550.68		1050.00	±	342.99	1177.06	±	371.12			0.309	ns		5.726	< 0.05		1.198	ns
		Time spent in central area (s)		20.03	±	8.75	10.95	±	7.22		10.30	±	6.65	15.28	±	8.59		12.12	±	4.41	8.04	±	5.30		12.94	±	8.32	9.67	±	4.27		18.90	±	6.99	11.12	±	6.53			1.712	ns		4.539	< 0.05		2.089	ns
		Time spent in intermediate area (s)		55.11	±	35.37	35.74	±	15.96		42.82	±	36.37	37.34	±	16.07		32.82	±	11.22	24.36	±	12.62		45.30	±	9.26	28.34	±	17.45		53.70	±	12.63	32.02	±	14.63			1.688	ns		8.642	< 0.01		0.372	ns
		Time spent in peripheral area (s)		224.86	±	36.19	253.31	±	20.42		246.89	±	28.63	247.39	±	22.43		255.06	±	15.41	267.60	±	17.26		241.76	±	9.22	261.99	±	21.53		277.40	±	18.10	256.85	±	19.31			2.318	ns		10.351	< 0.01		0.887	ns
		Number of rearings		25.43	±	13.70	24.71	±	6.40		25.22	±	15.89	28.83	±	6.40		25.83	±	14.05	27.29	±	11.57		21.29	±	7.89	25.00	±	13.06		30.83	±	10.80	27.09	±	9.87			0.701	ns		0.276	ns		0.112	ns
																																								F (4. 64)			F (1. 64)			F (4. 64)
	Wire-mesh hang test (PND73)	Latency to fall (s)		62.43	±	42.10	136.57	±	62.38		96.67	±	69.95	155.67	±	7.09		120.50	±	37.77	151.57	±	58.85		68.43	±	67.42	140.71	±	48.97		116.00	±	64.74	168.29	±	29.69			1.607	ns		18.882	< 0.001		0.339	ns
		Time/body weight (s/g)		2.34	±	1.64	6.43	±	3.03		3.87	±	2.94	41.32	±	1.98		4.57	±	1.58	7.32	±	2.88		2.47	±	2.60	6.91	±	2.47		4.39	±	2.45	8.06	±	1.48			1.451	ns		38.609	< 0.001		0.263	ns
																																								F (4. 58)			F (1. 58)			F (4. 58)
	Grip strength test (PND73)	Fore limbs (g)		152.81	±	22.11	144.05	±	16.88		139.58	±	14.40	132.40	±	23.75		147.10	±	18.92	121.27	±	24.49		140.12	±	20.09	129.43	±	15.38		149.58	±	27.04	125.83	±	18.43			1.082	ns		8.786	< 0.01		0.579	ns
		4 limbs (g)		277.01	±	52.51	211.40	±	20.67		245.40	±	27.25	226.94	±	27.13		241.72	±	16.44	219.36	±	26.57		280.93	±	57.31	226.26	±	33.07		277.36	±	24.64	210.29	±	38.08			0.758	ns		25.556	< 0.001		1.349	ns
																																								F (4. 64)			F (1. 64)			F (4. 64)
	Accelerating rotarod (PND73)	Latency to fall (s)		191.30	±	61.98	206.66	±	39.16		186.59	±	32.59	222.57	±	51.03		117.27	±	40.61	221.73	±	45.72		214.09	±	39.90	229.67	±	48.28		209.60	±	60.50	198.83	±	31.40			0.583	ns		3.322	ns		0.729	ns
		Time/body weight (s/g)		7.11	±	2.49	9.70	±	2.11		7.15	±	1.37	10.38	±	2.86		6.62	±	1.46	10.55	±	2.33		7.80	±	2.11	11.28	±	2.77		7.95	±	2.34	9.61	±	1.90			0.542	ns		31.245	< 0.001		0.531	ns
	Results are expressed as mean ± sd of n = minimum 6 mice/sex/group. Dunnett’s test was used for multiple comparisons.
	ns, no significant.

## Sheet: Table S5
	Table S5. Effects of HCQ treatment on motor activity, anxiety, muscular strenght and coordination in juvenile mice become adults at PND136.
				Group (mg HCQ/kg)																																				Anova
	Test	Variable		Control							15							30							50							70								Treatment			Gender			Treatment*gender
				males			females				males			females				males			females				males			females				males			females					F	p		F	p		F	p
																																								F (4. 63)			F (1. 63)			F (4. 63)
	Open field (PND136)	Total distance (cm)		1421.00	±	131.93	1785.00	±	635.14	0	1405.00	±	371.83	1883.00	±	499.21	0	1583.00	±	180.85	1648.00	±	244.66	0	1747.00	±	362.27	1687.00	±	490.50	0	1260.00	±	336.44	1899.00	±	557.75			0.221	ns		8.632	< 0.01		1.646	ns
		Distance in central area (cm)		110.83	±	55.55	95.00	±	61.27	0	112.00	±	49.17	104.00	±	40.50	0	128.00	±	67.11	118.00	±	36.02	0	128.00	±	36.53	121.00	±	47.77	0	80.50	±	50.62	119.00	±	60.49			0.671	ns		0.001	ns		0.598	ns
		Distance in intermediate area (cm)		359.33	±	124.41	344.00	±	125.83	0	370.00	±	106.73	363.00	±	83.36	0	415.00	±	143.84	351.00	±	103.15	0	408.00	±	136.92	356.00	±	114.34	0	256.67	±	138.14	393.00	±	176.18			0.481	ns		0.000	ns		1.302	ns
		Distance in peripheral area (cm)		950.83	±	91.96	1346.00	±	636.05	0	923.00	±	252.34	1416.00	±	460.31	0	1040.00	±	161.80	1179.00	±	159.97	0	1211.00	±	224.47	1210.00	±	373.49	0	922.83	±	163.95	1387.00	±	383.56			0.164	ns		13.242	< 0.01		1.439	ns
		Time spent in central area (s)		14.76	±	11.03	9.41	±	7.06	0	12.55	±	6.96	9.76	±	6.68	0	15.42	±	12.79	9.29	±	2.74	0	10.54	±	4.32	11.27	±	6.06	0	6.86	±	4.99	7.77	±	4.01			1.018	ns		2.056	ns		0.697	ns
		Time spent in intermediate area (s)		46.90	±	24.76	29.73	±	15.36	0	51.14	±	11.74	31.20	±	13.01	0	50.77	±	27.92	34.79	±	14.80	0	40.31	±	9.06	41.60	±	11.99	0	25.78	±	15.47	32.67	±	14.04			1.402	ns		4.937	< 0.05		1.799	ns
		Time spent in peripheral area (s)		238.34	±	34.47	260.85	±	22.12	0	236.30	±	12.92	259.04	±	19.40	0	233.74	±	35.93	255.91	±	16.22	0	249.15	±	10.01	247.13	±	12.72	0	267.36	±	20.13	259.55	±	16.79			1.528	ns		4.871	< 0.05		1.667	ns
		Number of rearings		30.50	±	6.77	28.29	±	12.62	0	24.29	±	10.75	26.29	±	2.50	0	28.43	±	11.75	26.86	±	9.04	0	34.71	±	10.36	28.71	±	12.62	0	23.33	±	11.15	27.00	±	11.20			0.994	ns		0.107	ns		0.456	ns
																																								F (4. 64)			F (1. 64)			F (4. 64)
	Wire-mesh hang test (PND136)	Latency to fall (s)		82.71	±	45.86	154.14	±	31.26	0	64.14	±	46.46	175.43	±	9.38	0	77.29	±	61.56	157.57	±	40.72	0	68.71	±	55.22	172.43	±	20.03	0	53.67	±	39.5	164.86	±	33.91			0.161	ns		92.736	< 0.001		0.699	ns
		Time/body weight (s/g)		2.62	±	1.51	5.82	±	1.42	0	1.96	±	1.46	7.09	±	0.77	0	2.47	±	2	6.57	±	1.91	0	2.17	±	1.81	6.9	±	0.99	0	1.69	±	1.26	6.79	±	1.56			0.159	ns		147.650	< 0.001		0.990	ns
																																								F(4. 29)			F (1. 29)			F (4. 29)
	Grip strength test (PND136)	Fore limbs (g)		148.47	±	17.26	133.7	±	7.73	0	153.13	±	14.48	133.65	±	10.4	0	152.1	±	22.45	132.9	±	11.77	0	149.07	±	13.04	120.48	±	20.32	0	154.83	±	10.74	119.8	±	20.76			0.365	ns		18.327	< 0.001		0.447	ns
		4 limbs (g)		259.13	±	14.33	227.07	±	18.03	0	261.9	±	14.4	237.4	±	27.73	0	244.17	±	14.48	227.75	±	34.4	0	263.63	±	14.84	228.83	±	24.04	0	299.9	±	35.49	232.2	±	41.45			1.162	ns		14.001	< 0.01		0.896	ns
																																								F (4. 64)			F (1. 64)			F (4. 64)
	Accelerating rotarod (PND136)	Latency to fall (s)		192.51	±	36.1	172.89	±	29.76	0	186.77	±	56.65	195.54	±	26.16	0	163.09	±	43.55	189.51	±	40.78	0	172.64	±	34.12	190.13	±	43.58	0	184.98	±	31.31	189.16	±	36.59			0.265	ns		0.631	ns		0.698	ns
		Time/body weight (s/g)		6.1	±	1.29	6.55	±	1.55	0	5.76	±	1.95	7.95	±	1.43	0	5.29	±	1.3	7.9	±	2.12	0	5.38	±	1.22	7.62	±	1.78	0	5.74	±	1.1	7.82	±	1.97			0.239	ns		24.269	< 0.001		0.950	ns
	Results are expressed as mean ± sd of n = minimum 6 mice/sex/group (except for the grip strength test with n = minimum 6 mice/group) . Dunnett’s test was used for multiple comparisons.
	ns. no significant.

## Sheet: Table S6
	Table S6. Effects of HCQ treatment on body weight in adult mice.
	Test	Variable		Control							30 mg/kg							50 mg/kg							70 mg/kg								ANOVA
				males			females				males			females				males			females				males			females					Treatment			Gender			Treatment*gender
				mean	±	sd	mean	±	sd		mean	±	sd	mean	±	sd		mean	±	sd	mean	±	sd		mean	±	sd	mean	±	sd			F	p		F	p		F	p
																																	F (3. 124)			F (1. 124)			F (3. 124)
	Body weight (g)	D1		24.06	±	1.30	18.97	±	0.94		24.64	±	1.30	18.88	±	0.57		24.51	±	1.35	18.71	±	1.09		24.08	±	1.14	18.72	±	0.94			0.601	ns		790.558	< 0.001		0.739	ns
																																	F (3. 82)			F (1. 82)			F (3. 82)
		D6		24.05	±	1.28	19.09	±	1.38		24.38	±	1.10	19.37	±	0.49		24.86	±	1.35	19.55	±	1.10		24.22	±	1.21	19.02	±	0.85			1.459	ns		436.921	< 0.001		0.115	ns
		D10		25.10	±	1.57	19.10	±	1.36		25.29	±	1.23	19.39	±	0.54		25.83	±	1.26	19.38	±	1.20		25.29	±	1.49	19.14	±	0.82			0.683	ns		533.477	< 0.001		0.203	ns
		D17		25.80	±	1.68	19.67	±	1.13		25.92	±	1.22	20.02	±	0.64		26.50	±	1.41	20.29	±	1.10		26.06	±	1.29	19.72	±	1.02			1.166	ns		539.959	< 0.001		0.121	ns
		D24		26.74	±	1.82	19.90	±	1.24		26.10	±	1.83	19.99	±	0.61		27.26	±	1.62	20.19	±	0.98		26.99	±	1.14	19.95	±	0.90			0.969	ns		543.920	< 0.001		0.587	ns
		D31		27.75	±	1.87	20.46	±	1.09		27.69	±	1.36	20.33	±	0.61		28.04	±	1.40	20.24	±	0.94		27.92	±	0.89	20.00	±	0.91			0.099	ns		857.059	< 0.001		0.372	ns
		D38		27.96	±	1.76	20.70	±	0.91		27.71	±	1.37	20.81	±	0.57		28.35	±	1.35	20.85	±	0.87		28.00	±	0.81	20.27	±	1.01			0.645	ns		881.070	< 0.001		0.501	ns
																																	F (3. 81)			F (1. 81)			F (3. 81)
		D45		28.30	±	1.64	20.97	±	1.03		28.57	±	1.03	21.09	±	0.90		29.05	±	1.46	20.84	±	1.13		28.60	±	1.12	20.52	±	1.01			0.469	ns		897.703	< 0.001		0.726	ns
		D52		28.15	±	1.56	21.26	±	1.39		28.99	±	1.26	21.29	±	0.95		29.11	±	1.29	21.27	±	1.14		28.69	±	0.73	20.96	±	1.23			0.794	ns		802.956	< 0.001		0.691	ns
		D59		28.49	±	1.78	21.88	±	1.19		29.40	±	1.11	21.56	±	0.83		29.75	±	1.21	21.86	±	1.30		29.15	±	0.92	21.35	±	1.41			1.079	ns		758.295	< 0.001		1.306	ns
		D66		29.01	±	1.77	21.78	±	1.13		29.89	±	1.27	21.56	±	0.69		30.31	±	1.11	21.51	±	1.09		30.02	±	0.98	21.42	±	1.25			0.693	ns		996.459	< 0.001		1.867	ns
																																	F (3. 41)			F (1. 41)			F (3. 41)
		D73		29.97	±	1.23	21.38	±	1.42		29.28	±	0.95	21.32	±	1.05		29.80	±	1.21	21.98	±	0.93		30.44	±	0.67	21.72	±	1.28			0.914	ns		596.994	< 0.001		0.446	ns
		D80		30.55	±	1.07	22.83	±	1.76		29.68	±	0.62	22.54	±	1.23		30.27	±	0.99	22.38	±	1.15		31.02	±	0.81	22.08	±	1.49			0.448	ns		478.724	< 0.001		1.018	ns
		D87		31.18	±	1.02	22.48	±	1.45		30.40	±	0.71	22.58	±	1.00		30.95	±	0.82	23.02	±	1.36		31.28	±	0.78	22.72	±	1.71			0.418	ns		545.934	< 0.001		0.391	ns
		D94		31.27	±	1.15	22.68	±	1.32		30.44	±	1.03	22.90	±	1.51		31.45	±	1.10	23.82	±	1.54		31.54	±	0.78	22.57	±	1.48			1.127	ns		461.794	< 0.001		0.849	ns
		D101		30.85	±	1.27	23.12	±	1.28		30.22	±	1.29	22.96	±	1.48		31.10	±	0.92	23.28	±	1.62		31.42	±	0.98	22.75	±	1.54			0.415	ns		395.417	< 0.001		0.522	ns
		D108		30.80	±	0.85	23.02	±	1.35		30.34	±	1.11	23.40	±	1.40		30.87	±	1.17	23.40	±	1.49		30.88	±	1.19	22.70	±	1.60			0.150	ns		384.877	< 0.001		0.431	ns
		D115		31.47	±	1.35	23.27	±	1.46		31.28	±	0.81	23.24	±	1.17		31.82	±	1.43	24.25	±	1.49		31.22	±	1.08	23.18	±	1.78			0.912	ns		375.293	< 0.001		0.118	ns
		D122		31.63	±	1.89	24.03	±	1.75		31.62	±	1.03	23.76	±	1.15		31.50	±	1.37	24.65	±	1.57		31.46	±	1.20	23.63	±	1.68			0.254	ns		277.758	< 0.001		0.279	ns
		D129		31.03	±	1.49	23.53	±	1.35		31.90	±	0.97	24.16	±	1.16		31.58	±	1.12	24.75	±	1.50		31.54	±	1.05	23.62	±	1.70			1.088	ns		353.417	< 0.001		0.368	ns
		D136		31.42	±	1.37	23.48	±	1.27		31.44	±	0.73	23.84	±	1.25		31.28	±	1.15	24.15	±	1.59		31.24	±	0.63	22.72	±	1.74			0.725	ns		405.531	< 0.001		0.580	ns
	Results are expressed as mean ± sd of n = 16 to 5 mice/sex/group according to mortality and endpoint sacrifice. Dunnett’s test was used for multiple comparisons.
	ns, no significant.
	PND : Post Natal Day.

## Sheet: Table S7
	Table S7. Effects of HCQ treatment on motor activity, anxiety, muscular strenght and coordination in adult mice at D73.
				Group (mg HCQ/kg)																													Anova
	Test	Variable		Control							30							50							70								Treatment			Gender			Treatment*gender
				males			females				males			females				males			females				males			females					F	p		F	p		F	p
																																	F (3, 36)			F (1, 36)			F (3, 36)
	Open field (D73)	Total distance (cm)		998.20	±	412.75	1503.60	±	260.81		1082.20	±	358.08	1318.80	±	423.73		1020.60	±	361.55	1185.80	±	302.12		1064.00	±	261.68	1191.40	±	147.03			0.426	ns		6.236	< 0.05		0.678	ns
		Distance in central area (cm)		96.60	±	54.09	103.60	±	53.17		91.00	±	51.44	119.00	±	55.78		60.20	±	41.29	74.20	±	45.26		75.60	±	47.06	77.00	±	36.03			1.423	ns		0.676	ns		0.141	ns
		Distance in intermediate area (cm)		212.80	±	124.69	344.40	±	138.89		218.40	±	126.14	355.60	±	140.73		212.80	±	92.81	277.20	±	113.37		214.20	±	115.19	235.20	±	76.78			0.609	ns		5.642	< 0.05		0.562	ns
		Distance in peripheral area (cm)		688.80	±	250.96	1055.60	±	130.43		772.80	±	192.44	844.20	±	266.03		747.60	±	255.69	834.40	±	148.11		774.20	±	159.44	879.20	±	164.43			0.298	ns		6.058	< 0.05		1.200	ns
		Time spent in central area (s)		7.72	±	2.79	10.36	±	10.00		15.19	±	14.54	11.58	±	4.93		9.15	±	11.68	9.53	±	7.95		12.56	±	7.73	5.20	±	2.01			0.613	ns		0.521	ns		0.641	ns
		Time spent in intermediate area (s)		28.13	±	21.78	43.01	±	21.36		33.58	±	24.18	48.10	±	24.14		39.62	±	26.26	37.13	±	17.28		34.42	±	27.58	33.32	±	7.64			0.194	ns		0.853	ns		0.466	ns
		Time spent in peripheral area (s)		264.14	±	22.32	246.63	±	27.54		251.23	±	37.63	240.31	±	28.01		251.22	±	33.74	253.34	±	21.84		253.02	±	33.53	261.47	±	8.12			0.324	ns		0.254	ns		0.449	ns
		Number of rearings		19.80	±	11.34	27.20	±	10.40		29.20	±	6.94	27.40	±	8.82		28.60	±	14.38	23.60	±	13.48		23.00	±	12.75	25.20	±	6.91			0.393	ns		0.041	ns		0.595	ns
																																	F (3, 36)			F (1, 36)			F (3, 36)
	Wire-mesh hang test (D73)	Latency to fall (s)		48.80	±	40.97	88.80	±	3.31		21.00	±	24.51	138.40	±	35.74		34.80	±	27.20	72.20	±	41.22		56.60	±	2.00	102.00	±	58.71			0.861	ns		20.523	< 0.001		2.096	ns
		Time/body weight (s/g)		1.79	±	1.47	45.84	±	2.42		0.72	±	0.84	6.69	±	1.73		1.18	±	0.90	3.41	±	1.86		50.12	±	1.81	4.98	±	2.78			1.147	ns		34.822	< 0.001		2.204	ns
																																	F (3, 36)			F (1, 36)			F (3, 36)
	Grip strength test (D73)	Fore limbs (g)		120.04	±	28.91	130.92	±	13.10		123.46	±	25.63	141.80	±	21.43		122.48	±	37.63	124.42	±	9.13		102.74	±	19.58	130.48	±	14.21			0.826	ns		4.122	ns		0.571	ns
		4 limbs (g)		223.82	±	56.87	209.26	±	15.70		199.90	±	29.99	245.96	±	34.97		194.86	±	16.58	198.18	±	21.65		189.48	±	38.28	201.84	±	21.42			1.870	ns		1.346	ns		1.565	ns
																																	F (3, 36)			F (1, 36)			F (3, 36)
	Accelerating rotarod (D73)	Latency to fall (s)		201.86	±	62.54	171.68	±	64.28		149.08	±	26.08	187,82	±	38.41		149.60	±	44.86	143.32	±	26.77		147.08	±	21.54	141.26	±	22.18			2.331	ns		0.005	ns		1.192	ns
		Time/body weight (s/g)		7.30	±	2.47	7.82	±	3.11		4.93	±	1.02	8.66	±	1.94		5.12	±	1.69	6.73	±	1.24		5.00	±	0.83	6.71	±	1.11			1.935	ns		10.675	< 0.01		1.329	ns
	Results are expressed as mean ± sd of n = 5 mice/sex/group. Dunnett’s test was used for multiple comparisons.
	ns, no significant.

## Sheet: Table S8
	Table S8. Effects of HCQ treatment on motor activity, anxiety, muscular strenght and coordination in adult mice at D136.
				Group (mg HCQ/kg)																													Anova
	Test	Variable		Control							30							50							70								Treatment			Gender			Treatment*gender
				males			females				males			females				males			females				males			females					F	p		F	p		F	p
																																	F (3, 36)			F (1, 36)			F (3, 36)
	Open field (D136)	Total distance (cm)		856.80	±	188.58	966.00	±	170.53		1110.20	±	281.81	1073.80	±	453.40		977.20	±	341.20	1057.00	±	250.10		841.40	±	224.30	1024.80	±	208.98			0.880	ns		0.907	ns		0.268	ns
		Distance in central area (cm)		74.20	±	47.89	75.60	±	25.91		81.20	±	46.59	77.00	±	38.34		84.00	±	47.73	71.40	±	35.49		60.20	±	16.12	47.60	±	20.65			1.028	ns		0.362	ns		0.087	ns
		Distance in intermediate area (cm)		222.60	±	119.35	238.00	±	86.73		284.20	±	140.31	256.20	±	111.63		215.60	±	112.81	232.40	±	94.10		179.20	±	44.44	226.80	±	87.79			0.741	ns		0.158	ns		0.227	ns
		Distance in peripheral area (cm)		560.00	±	61.62	652.40	±	85.65		744.80	±	148.21	740.60	±	322.51		677.60	±	215.72	753.20	±	157.51		602.00	±	183.61	750.40	±	198.57			0.998	ns		1.731	ns		0.282	ns
		Time spent in central area (s)		17.53	±	18.51	15.43	±	15.81		7.49	±	4.73	5.16	±	2.57		14.29	±	15.76	6.80	±	5.50		6.64	±	2.70	3.68	±	2.99			2.290	ns		1.206	ns		0.141	ns
		Time spent in intermediate area (s)		48.93	±	23.73	53.81	±	29.20		37.83	±	14.77	32.62	±	18.84		58.87	±	32.78	28.52	±	16.77		31.43	±	15.23	31.55	±	22.47			1.551	ns		1.143	ns		1.207	ns
		Time spent in peripheral area (s)		233.54	±	34.98	230.75	±	32.76		254.68	±	19.13	262.22	±	20.72		226.84	±	46.09	264.68	±	20.82		261.93	±	14.31	264.77	±	23.92			2.433	ns		1.605	ns		1.025	ns
		Number of rearings		28.80	±	10.31	29.60	±	15.69		35.20	±	18.35	27.40	±	16.13		27.60	±	15.24	23.00	±	11.25		17.60	±	7.70	21.60	±	9.56			1.449	ns		0.198	ns		0.385	ns
																																	F (3, 36)			F (1, 36)			F (3, 36)
	Wire-mesh hang test (D136)	Latency to fall (s)		33.00	±	20.29	24.40	±	29.19		22.40	±	7.92	50.20	±	14.41		40.00	±	22.03	33.60	±	23.67		58.40	±	20.02	38.20	±	28.51			1.378	ns		0.072	ns		2.253	ns
		Time/body weight (s/g)		1.03	±	0.60	1.07	±	1.32		0.71	±	0.25	2.12	±	0.63		1.27	±	0.71	1.37	±	0.93		1.87	±	0.63	1.63	±	1.10			1.200	ns		1.531	ns		1.949	ns
																																	F (3, 36)			F (1, 36)			F (3, 36)
	Grip strength test (D136)	Fore limbs (g)		148.08	±	15.78	132.44	±	20.98		149.56	±	31.60	117.94	±	9.88		157.14	±	30.15	134.78	±	23.62		143.88	±	26.49	135.52	±	11.68			0.487	ns		7.433	< 0.05		0.479	ns
		4 limbs (g)		255.70	±	40.55	188.86	±	28.71		260.62	±	28.97	214.82	±	31.81		266.06	±	24.16	223.50	±	39.01		286.84	±	50.41	224.08	±	13.85			1.692	ns		25.937	< 0.001		0.319	ns
																																	F (3, 36)			F (1, 36)			F (3, 36)
	Accelerating rotarod (D136)	Latency to fall (s)		175.50	±	25.02	162.06	±	30.05		159.40	±	10.00	184.30	±	48.45		215.62	±	57.41	195.50	±	21.92		155.00	±	16.21	194.10	±	40.07			2.426	ns		0.482	ns		1.734	ns
		Time/body weight (s/g)		5.50	±	0.91	6.93	±	1.37		5.04	±	0.38	7.74	±	2.07		6.77	±	1.80	8.21	±	1.02		4.88	±	0.53	8.58	±	2.28			0.502	ns		25.382	< 0.001		1.4337	ns
	Results are expressed as mean ± sd of n = 5 mice/sex/group. Dunnett’s test was used for multiple comparisons.
	ns, no significant ; * p < 0.05, statistical significant difference from controls.
